# Supplementary material for: Proof of Concept: Effects of an Immune-Enhancing Formula on Clinical Markers of Critical Coronavirus Disease 2019 Cases
Source: Biomedicines. 2025 Jan 27;13(2):309. doi: 10.3390/biomedicines13020309 (PMC11852627; doi:10.3390/biomedicines13020309)
Supplement: Supplementary file 1 [file biomedicines-13-00309-s001.zip]

Archive with 1 entries (1 files):
- biomedicines-3435904-supplementary.pdf
